# Supplementary material for: Artificial neuromuscular fibers by multilayered coaxial integration with dynamic adaption
Source: Sci Adv. 2022 Nov 16;8(46):eabq7703. doi: 10.1126/sciadv.abq7703 (PMC9668289; doi:10.1126/sciadv.abq7703)
Supplement: Supplementary file 2 — Movies S1 to S3 [file sciadv.abq7703_movies_s1_to_s3.zip]

Archive with 3 entries (3 files):
- sciadv.abq7703_movie_s1.mp4
- sciadv.abq7703_movie_s2.mp4
- sciadv.abq7703_movie_s3.mp4
